# Supplementary material for: Species sensitivities to a global pollutant: A meta‐analysis on acoustic signals in response to anthropogenic noise
Source: Glob Chang Biol. 2020 Dec 1;27(3):675–88. doi: 10.1111/gcb.15428 (PMC7839775; doi:10.1111/gcb.15428)
Supplement: Supplementary file 2 — Supplementary Material [file GCB-27-675-s002.xlsx]

## Sheet: Sheet1
case.nr	study.nr	study	year	journal	taxon.for.plot	species.english	species.latin	parameter.rough.standardised	sample.size.control	mean.control	sd.control	sample.size.noise.1	mean.noise	sd.noise
1	1	McMullen.et.al.2014	2014	Behavioral.Processes	aves	European.robin	Erithacus.rubecula	minimum.frequency	18	2.2778	0.20195	18	2.7937	0.235467
2	1	McMullen.et.al.2014	2014	Behavioral.Processes	aves	European.robin	Erithacus.rubecula	complexity	18	9.36	2.16375	18	7.79	1.48492
3	1	McMullen.et.al.2014	2014	Behavioral.Processes	aves	European.robin	Erithacus.rubecula	duration	18	2.478	0.721249	18	1.86	0.381838
4	1	McMullen.et.al.2014	2014	Behavioral.Processes	aves	European.robin	Erithacus.rubecula	rate	18	7.9	1.27279	18	8.56	1.31522
5	2	Montague.et.al.2013	2013	Behavioral.Ecology	aves	European.robin	Erithacus.rubecula	complexity	19	4.83	0.828191	19	3.86	0.610246
6	2	Montague.et.al.2013	2013	Behavioral.Ecology	aves	European.robin	Erithacus.rubecula	minimum.frequency	19	2.28	0.130767	19	2.83	0.261534
9	2	Montague.et.al.2013	2013	Behavioral.Ecology	aves	European.robin	Erithacus.rubecula	duration	19	2.16	0.43589	19	1.92	0.43589
10	2	Montague.et.al.2013	2013	Behavioral.Ecology	aves	European.robin	Erithacus.rubecula	rate	19	6.67	0.958958	19	6.12	1.26408
11	3	McLaughlin.and.Kunc.2013	2013	Biology.Letters	aves	European.robin	Erithacus.rubecula	minimum.frequency	9	2.1714	0.09	9	2.864	0.273
12	3	McLaughlin.and.Kunc.2013	2013	Biology.Letters	aves	European.robin	Erithacus.rubecula	complexity	9	9.546	1.08	9	6.5872	0.8244
13	3	McLaughlin.and.Kunc.2013	2013	Biology.Letters	aves	European.robin	Erithacus.rubecula	duration	9	2.4286	0.42	9	2.03	0.2688
15	4	Gross.et.al.2010	2010	American.Naturalist	aves	reed.bunting	Emberiza.schoeniclus	minimum.frequency	20	2.61	0.0581378	20	2.75	0.0894427
16	4	Gross.et.al.2010	2010	American.Naturalist	aves	reed.bunting	Emberiza.schoeniclus	duration	20	2.43	0.268328	20	2.2	0.313049
17	4	Gross.et.al.2010	2010	American.Naturalist	aves	reed.bunting	Emberiza.schoeniclus	rate	20	1.527	0.357771	20	1.25	0.581378
18	5	Bermudez-Cuamatzin.et.al.2011	2011	Biology.Letters	aves	house.finch	Carpodacus.mexicanus	minimum.frequency	10	1.53	0.126491	10	1.93	0.56921
21	6	Hanna.et.al.2011	2011	J.Exp.Biol	aves	red.winged.blackbird	Agelaius.phoeniceus	duration	20	0.5038	0.097	20	0.49799	0.133
22	6	Hanna.et.al.2011	2011	J.Exp.Biol	aves	red.winged.blackbird	Agelaius.phoeniceus	minimum.frequency	20	2459	59.259	20	2468	45.185
24	6	Hanna.et.al.2011	2011	J.Exp.Biol	aves	red.winged.blackbird	Agelaius.phoeniceus	amplitude	20	3456.2	126	20	3339	262.59
25	6	Hanna.et.al.2011	2011	J.Exp.Biol	aves	red.winged.blackbird	Agelaius.phoeniceus	amplitude	20	4081.3	355.55	20	3963.8	402.22
26	6	Hanna.et.al.2011	2011	J.Exp.Biol	aves	red.winged.blackbird	Agelaius.phoeniceus	amplitude	20	3214	331	20	3165	445
27	7	Potvin.and.Mulder.2013	2013	Behavioral.Ecology	aves	silver.eyes	Zosterops.lateralis	minimum.frequency	45	2940	172.84	45	2955	174.55
29	7	Potvin.and.Mulder.2013	2013	Behavioral.Ecology	aves	silver.eyes	Zosterops.lateralis	duration	45	0.136	0.027	45	0.14	0.026
30	7	Potvin.and.Mulder.2013	2013	Behavioral.Ecology	aves	silver.eyes	Zosterops.lateralis	amplitude	45	53.84	8.45	45	56.01	8.28
31	8	Kaiser.et.al.2011	2011	Behaviour	amphibia	Morlets.tree.frog	Agalychnis.moreletii	rate	11	4.273	3.64497	11	4.219	3.25029
32	8	Kaiser.et.al.2011	2011	Behaviour	amphibia	painted.tree.frog	Tlalocohyla.picta	rate	14	35.225	44.7203	14	37.205	24.2422
33	8	Kaiser.et.al.2011	2011	Behaviour	amphibia	Gulf.coast.toad	Incilius.valliceps	duration	9	2.96	1.569	9	4.789	1.311
34	8	Kaiser.et.al.2011	2011	Behaviour	amphibia	red.eyed.tree.frog	Agalychnis.callidryas	rate	12	1.322	1.36139	12	2.38	1.7563
35	8	Kaiser.et.al.2011	2011	Behaviour	amphibia	yellow.treefrog	Dendropsophus.microcephalus	rate	39	15.544	18.3853	39	19.792	7.04436
36	8	Kaiser.et.al.2011	2011	Behaviour	amphibia	mahogany.tree.frog	Tlalocohyla.loquax	rate	12	30.128	54.7086	12	69.106	40.3914
37	8	Kaiser.et.al.2011	2011	Behaviour	amphibia	hourglass.frog	Dendropsophus.ebraccatus	rate	13	13.191	14.2455	13	14.619	5.19921
38	9	Verzijden.et.al.2010	2010	J.Exp.Biol	aves	chiffchaff	Phylloscopus.collybita	minimum.frequency	11	2.87	0.0497494	10	3.12	0.0158114
39	9	Verzijden.et.al.2010	2010	J.Exp.Biol	aves	chiffchaff	Phylloscopus.collybita	complexity	11	17.24	2.42114	10	16.38	1.95745
43	11	Cunnington.and.Fahring.2010	2010	Acta.Oecologica	amphibia	American.toad	Bufo.americanus	rate	14	1.9937	0.94	14	1.6962	1.1401
44	11	Cunnington.and.Fahring.2010	2010	Acta.Oecologica	amphibia	American.toad	Bufo.americanus	amplitude	14	76.338	7.036	14	81.55	5.8
45	11	Cunnington.and.Fahring.2010	2010	Acta.Oecologica	amphibia	American.toad	Bufo.americanus	dominant.frequency	14	1457.7	20.74	14	1451.1	28.88
46	11	Cunnington.and.Fahring.2010	2010	Acta.Oecologica	amphibia	gray.treefrog	Hyla.versicolor	rate	11	18.634	2.63	11	11.14	2.522
47	11	Cunnington.and.Fahring.2010	2010	Acta.Oecologica	amphibia	gray.treefrog	Hyla.versicolor	amplitude	11	80.592	5.0866	11	87.21	6.4998
48	11	Cunnington.and.Fahring.2010	2010	Acta.Oecologica	amphibia	gray.treefrog	Hyla.versicolor	dominant.frequency	11	1995.3	57.18	11	1935	29.92
49	11	Cunnington.and.Fahring.2010	2010	Acta.Oecologica	amphibia	green.frog	Rana.clamitans	rate	25	5.28	2.228	25	2.2457	1.021
50	11	Cunnington.and.Fahring.2010	2010	Acta.Oecologica	amphibia	green.frog	Rana.clamitans	amplitude	25	75.032	2.386	25	66.103	2.948
51	11	Cunnington.and.Fahring.2010	2010	Acta.Oecologica	amphibia	green.frog	Rana.clamitans	dominant.frequency	25	474.32	35.55	25	726	51.66
52	11	Cunnington.and.Fahring.2010	2010	Acta.Oecologica	amphibia	northern.leopard.frog	Rana.pipiens	rate	17	2.3015	0.524	17	0.7016	0.03214
53	11	Cunnington.and.Fahring.2010	2010	Acta.Oecologica	amphibia	northern.leopard.frog	Rana.pipiens	amplitude	17	74.99	5.379	17	62.362	1.209
54	11	Cunnington.and.Fahring.2010	2010	Acta.Oecologica	amphibia	northern.leopard.frog	Rana.pipiens	dominant.frequency	17	842.27	15.18	17	1202.1	21.7
137	28	Lengagne.2008	2008	Biological.Conservation	amphibia	Hyla.arborea	Hyla.arborea	rate	21	12.9	8.24864	21	6.6	5.49909
138	28	Lengagne.2008	2008	Biological.Conservation	amphibia	Hyla.arborea	Hyla.arborea	rate	21	3.53	1.97051	21	0.69	1.4206
139	28	Lengagne.2008	2008	Biological.Conservation	amphibia	Hyla.arborea	Hyla.arborea	duration	21	3.8	2.24546	21	1.63	2.19964
140	28	Lengagne.2008	2008	Biological.Conservation	amphibia	Hyla.arborea	Hyla.arborea	rate	14	19.4	8.97998	14	8.3	8.60581
141	28	Lengagne.2008	2008	Biological.Conservation	amphibia	Hyla.arborea	Hyla.arborea	rate	14	10.66	4.5274	14	5.57	4.5274
142	28	Lengagne.2008	2008	Biological.Conservation	amphibia	Hyla.arborea	Hyla.arborea	duration	14	1.71	0.561249	14	1.11	0.972831
176	34	Templeton.et.al.2016	2016	Current.Biology	aves	great.tit	Parus.major	rate	10	1.742	3.24102	10	0.208	2.10608
237	54	Kaiser.and.Hammers.2009	2009	Behaviour	amphibia	triangle.treefrog	Dendropsophus.triangulum	rate	22	0.47349	0.211913	22	0.75904	0.364492
253	60	Shier.et.al.2012	2012	Biological.Conservation	mammalia	Stephens.kangaroo.rat	Dipodomys.stephensi	rate	20	0.004629	0.042208	13	0.0322	0.00624121
269	67	Penna.and.Toloza.2014	2014	Ethology	amphibia	NA	Batrachyla.leptopus	rate	15	0.16327	0.143184	15	0.26185	0.236252
270	67	Penna.and.Toloza.2014	2014	Ethology	amphibia	NA	Batrachyla.leptopus	duration	15	0.61717	0.207863	15	0.60823	0.20093
275	70	Potvin.and.MacDougall-Shackleton.2015	2015	Animal.Behaviour	aves	zebra.finch	Taeniopygia.guttata	minimum.frequency	10	586	53	10	469	162
277	70	Potvin.and.MacDougall-Shackleton.2015	2015	Animal.Behaviour	aves	zebra.finch	Taeniopygia.guttata	dominant.frequency	10	4283	1226	10	4233	822
279	70	Potvin.and.MacDougall-Shackleton.2015	2015	Animal.Behaviour	aves	zebra.finch	Taeniopygia.guttata	amplitude	10	111.6	8.7	10	113.4	7.9
280	70	Potvin.and.MacDougall-Shackleton.2015	2015	Animal.Behaviour	aves	zebra.finch	Taeniopygia.guttata	amplitude	10	71.4	8.2	10	73.2	7.2
281	70	Potvin.and.MacDougall-Shackleton.2015	2015	Animal.Behaviour	aves	zebra.finch	Taeniopygia.guttata	amplitude	10	97.7	9	10	100.8	7.2
282	70	Potvin.and.MacDougall-Shackleton.2015	2015	Animal.Behaviour	aves	zebra.finch	Taeniopygia.guttata	duration	10	0.625	0.191	10	0.602	0.199
283	70	Potvin.and.MacDougall-Shackleton.2015	2015	Animal.Behaviour	aves	zebra.finch	Taeniopygia.guttata	complexity	10	4.46	2.16	10	4.8	1.85
346	80	Hanna.et.al.2014	2014	Current.Zoology	amphibia	spring.peeper	Pseudacris.crucifer	duration	26	155.37	24.9342	26	133.96	20.2941
347	80	Hanna.et.al.2014	2014	Current.Zoology	amphibia	spring.peeper	Pseudacris.crucifer	rate	37	40.639	8.18132	37	36.595	8.64361
348	80	Hanna.et.al.2014	2014	Current.Zoology	amphibia	spring.peeper	Pseudacris.crucifer	dominant.frequency	26	2867.1	94.3319	26	2850.4	108.609
367	91	Rios-Chelen.et.al.2018	2018	Urban.Ecosyst	aves	vermilion.flycatcher	Pyrocephalus.rubinus	minimum.frequency	12	3531.42	142.606	12	3539.92	148.049
368	91	Rios-Chelen.et.al.2018	2018	Urban.Ecosyst	aves	vermilion.flycatcher	Pyrocephalus.rubinus	amplitude	12	2.835	0.147062	12	2.76083	0.185544
369	92	Caorsi.et.al.2017	2017	Plos.One	amphibia	Bischoff's.tree.frog	Hypsiboas.bischoffi	rate	19	0.9	1.74356	19	0.9	1.30767
370	92	Caorsi.et.al.2017	2017	Plos.One	amphibia	Bischoff's.tree.frog	Hypsiboas.bischoffi	rate	19	5.9	5.66657	19	5.2	6.10246
371	92	Caorsi.et.al.2017	2017	Plos.One	amphibia	Bischoff's.tree.frog	Hypsiboas.bischoffi	duration	14	0.07	0.0748332	14	0.09	0.0748332
372	92	Caorsi.et.al.2017	2017	Plos.One	amphibia	Bischoff's.tree.frog	Hypsiboas.bischoffi	duration	14	0.05	0.0224499	14	0.05	0.0261916
373	92	Caorsi.et.al.2017	2017	Plos.One	amphibia	Bischoff's.tree.frog	Hypsiboas.bischoffi	dominant.frequency	14	1685	246.949	14	1672	168.375
374	92	Caorsi.et.al.2017	2017	Plos.One	amphibia	fine-lined.tree.frog	Hypsiboas.leptolineatus	rate	23	0.9	1.43875	23	1.4	1.91833
375	92	Caorsi.et.al.2017	2017	Plos.One	amphibia	fine-lined.tree.frog	Hypsiboas.leptolineatus	rate	23	16.2	21.1017	23	15.8	20.1425
376	92	Caorsi.et.al.2017	2017	Plos.One	amphibia	fine-lined.tree.frog	Hypsiboas.leptolineatus	duration	20	0.18	0.0894427	20	0.22	0.0894427
377	92	Caorsi.et.al.2017	2017	Plos.One	amphibia	fine-lined.tree.frog	Hypsiboas.leptolineatus	duration	20	0.06	0.0223607	20	0.06	0.0178885
378	92	Caorsi.et.al.2017	2017	Plos.One	amphibia	fine-lined.tree.frog	Hypsiboas.leptolineatus	dominant.frequency	20	4222	241.495	20	4196	223.607
380	92	Caorsi.et.al.2017	2017	Plos.One	amphibia	fine-lined.tree.frog	Hypsiboas.leptolineatus	rate	23	2.4	3.35708	23	1.8	2.8775
381	92	Caorsi.et.al.2017	2017	Plos.One	amphibia	fine-lined.tree.frog	Hypsiboas.leptolineatus	rate	23	13.8	16.7854	23	11.7	24.4587
382	92	Caorsi.et.al.2017	2017	Plos.One	amphibia	fine-lined.tree.frog	Hypsiboas.leptolineatus	duration	20	0.19	0.0894427	20	0.18	0.0894427
383	92	Caorsi.et.al.2017	2017	Plos.One	amphibia	fine-lined.tree.frog	Hypsiboas.leptolineatus	duration	20	0.07	0.0313049	20	0.07	0.0313049
384	92	Caorsi.et.al.2017	2017	Plos.One	amphibia	fine-lined.tree.frog	Hypsiboas.leptolineatus	dominant.frequency	20	4150	228.079	20	4207	268.328
386	92	Caorsi.et.al.2017	2017	Plos.One	amphibia	Bischoff's.tree.frog	Hypsiboas.bischoffi	rate	19	1	1.74356	19	0.7	1.74356
387	92	Caorsi.et.al.2017	2017	Plos.One	amphibia	Bischoff's.tree.frog	Hypsiboas.bischoffi	rate	19	9.6	7.41013	19	2.9	6.97424
388	92	Caorsi.et.al.2017	2017	Plos.One	amphibia	Bischoff's.tree.frog	Hypsiboas.bischoffi	duration	14	0.1	0.0748332	14	0.16	0.187083
389	92	Caorsi.et.al.2017	2017	Plos.One	amphibia	Bischoff's.tree.frog	Hypsiboas.bischoffi	duration	14	0.06	0.0149666	14	0.06	0.0187083
390	92	Caorsi.et.al.2017	2017	Plos.One	amphibia	Bischoff's.tree.frog	Hypsiboas.bischoffi	dominant.frequency	14	1769	134.7	14	1746	175.858
395	95	Gentry.et.al.2017	2018	Ecosphere	aves	Nuttall's.white-crowned.sparrow	Zonotrichia.leucophrys	minimum.frequency	17	2945.1	248.211	17	2940.4	228.832
398	95	Gentry.et.al.2017	2018	Ecosphere	aves	Nuttall's.white-crowned.sparrow	Zonotrichia.leucophrys	duration	17	1.3	0.412311	17	1.3	0.412311
399	95	Gentry.et.al.2017	2018	Ecosphere	aves	Nuttall's.white-crowned.sparrow	Zonotrichia.leucophrys	dominant.frequency	17	4104.7	304.285	17	4105.5	304.285
400	95	Gentry.et.al.2017	2018	Ecosphere	aves	Nuttall's.white-crowned.sparrow	Zonotrichia.leucophrys	minimum.frequency	20	2749.7	224.054	20	2734.7	226.29
403	95	Gentry.et.al.2017	2018	Ecosphere	aves	Nuttall's.white-crowned.sparrow	Zonotrichia.leucophrys	duration	20	1.3	0	20	1.3	0
404	95	Gentry.et.al.2017	2018	Ecosphere	aves	Nuttall's.white-crowned.sparrow	Zonotrichia.leucophrys	dominant.frequency	20	4134	345.696	20	4179	378.343
497	103	LaZerte.et.al.2017	2017	Urban.Ecosyst	aves	mountain.chickadee	Poecile.gambeli	dominant.frequency	18	3927.6	85.2771	18	3960.1	88.2469
525	111	Jiang.et.al.2019	2019	Animal.Cognition	mammalia	Asian.particolored.bat	Vespertilio.sinensis	amplitude	7	65.3	3.7	7	71.8	0.9
526	111	Jiang.et.al.2019	2019	Animal.Cognition	mammalia	Asian.particolored.bat	Vespertilio.sinensis	amplitude	7	66.2	2.4	7	69.6	1.8
527	111	Jiang.et.al.2019	2019	Animal.Cognition	mammalia	Asian.particolored.bat	Vespertilio.sinensis	amplitude	7	65.5	2.7	7	71.9	2.4
528	111	Jiang.et.al.2019	2019	Animal.Cognition	mammalia	Asian.particolored.bat	Vespertilio.sinensis	amplitude	7	62.7	2.4	7	69.9	3.2
529	111	Jiang.et.al.2019	2019	Animal.Cognition	mammalia	Asian.particolored.bat	Vespertilio.sinensis	amplitude	4	66	4.3	4	71.9	3.9
530	111	Jiang.et.al.2019	2019	Animal.Cognition	mammalia	Asian.particolored.bat	Vespertilio.sinensis	amplitude	7	61.5	1.1	7	64.5	2.6
531	111	Jiang.et.al.2019	2019	Animal.Cognition	mammalia	Asian.particolored.bat	Vespertilio.sinensis	duration	6	64.4	12.2	6	57	0.9
532	111	Jiang.et.al.2019	2019	Animal.Cognition	mammalia	Asian.particolored.bat	Vespertilio.sinensis	duration	7	17.3	4.7	7	17.6	5.4
533	111	Jiang.et.al.2019	2019	Animal.Cognition	mammalia	Asian.particolored.bat	Vespertilio.sinensis	duration	7	12.2	1.4	7	13.5	2.6
534	111	Jiang.et.al.2019	2019	Animal.Cognition	mammalia	Asian.particolored.bat	Vespertilio.sinensis	duration	7	6	1.7	7	7.4	2.4
535	111	Jiang.et.al.2019	2019	Animal.Cognition	mammalia	Asian.particolored.bat	Vespertilio.sinensis	duration	6	11.4	4.7	6	11	2.1
536	111	Jiang.et.al.2019	2019	Animal.Cognition	mammalia	Asian.particolored.bat	Vespertilio.sinensis	duration	6	12	4.6	6	14.9	5.2
537	111	Jiang.et.al.2019	2019	Animal.Cognition	mammalia	Asian.particolored.bat	Vespertilio.sinensis	duration	7	16.8	2.1	7	15.9	4.7
538	111	Jiang.et.al.2019	2019	Animal.Cognition	mammalia	Asian.particolored.bat	Vespertilio.sinensis	dominant.frequency	6	12	0.5	6	13.8	2.2
539	111	Jiang.et.al.2019	2019	Animal.Cognition	mammalia	Asian.particolored.bat	Vespertilio.sinensis	dominant.frequency	7	11.6	1.6	7	10.1	0.3
540	111	Jiang.et.al.2019	2019	Animal.Cognition	mammalia	Asian.particolored.bat	Vespertilio.sinensis	dominant.frequency	7	12.1	2.1	7	11.8	1.6
541	111	Jiang.et.al.2019	2019	Animal.Cognition	mammalia	Asian.particolored.bat	Vespertilio.sinensis	dominant.frequency	7	15.4	3.6	7	14.4	2.1
542	111	Jiang.et.al.2019	2019	Animal.Cognition	mammalia	Asian.particolored.bat	Vespertilio.sinensis	dominant.frequency	6	11.3	0.7	6	10.9	1.3
543	111	Jiang.et.al.2019	2019	Animal.Cognition	mammalia	Asian.particolored.bat	Vespertilio.sinensis	dominant.frequency	6	12.2	0.5	6	13.3	1.4
544	111	Jiang.et.al.2019	2019	Animal.Cognition	mammalia	Asian.particolored.bat	Vespertilio.sinensis	dominant.frequency	7	10.6	0.1	7	12.1	0.8
545	111	Jiang.et.al.2019	2019	Animal.Cognition	mammalia	Asian.particolored.bat	Vespertilio.sinensis	rate	7	2.235	0.44	7	4.48	1.39
546	111	Jiang.et.al.2019	2019	Animal.Cognition	mammalia	Asian.particolored.bat	Vespertilio.sinensis	complexity	7	0.8665	0.4138	7	0.8197	0.1557
547	112	Halfwerk.et.al.2016	2016	Behavioral.Ecology	amphibia	tungara.frogs	Physalaemus.pustulosus	amplitude	20	77.19	4.414	20	81.73	2.16
548	112	Halfwerk.et.al.2016	2016	Behavioral.Ecology	amphibia	tungara.frogs	Physalaemus.pustulosus	rate	20	0.34	0.0997	20	0.449	0.1134
549	112	Halfwerk.et.al.2016	2016	Behavioral.Ecology	amphibia	tungara.frogs	Physalaemus.pustulosus	complexity	20	0.1595	0.8689	20	0.62966	0.2266
559	34	Templeton.et.al.2016	2016	Current.Biology	aves	great.tit	Parus.major	amplitude	10	67.75	4.16	10	74.36	3.32
560	34	Templeton.et.al.2016	2016	Current.Biology	aves	great.tit	Parus.major	dominant.frequency	10	4.04	0.99	10	4.36	1.3
561	34	Templeton.et.al.2016	2016	Current.Biology	aves	great.tit	Parus.major	minimum.frequency	10	1.46	0.12	10	1.48	0.1
