# Supplementary material for: Species sensitivities to a global pollutant: A meta‐analysis on acoustic signals in response to anthropogenic noise
Source: Glob Chang Biol. 2020 Dec 1;27(3):675–88. doi: 10.1111/gcb.15428 (PMC7839775; doi:10.1111/gcb.15428)
Supplement: Supplementary file 3 — Supplementary Material [file GCB-27-675-s003.zip]

Archive with 1 entries (1 files):
- gcb15428-sup-0003-Supplement3.R
